# Supplementary material for: StackTHPred: Identifying Tumor-Homing Peptides through GBDT-Based Feature Selection with Stacking Ensemble Architecture
Source: Int J Mol Sci. 2023 Jun 19;24(12):10348. doi: 10.3390/ijms241210348 (PMC10298859; doi:10.3390/ijms241210348)
Supplement: Supplementary file 1 [file ijms-24-10348-s001.zip]

Archive with 1 entries (1 files):
- ijms-2391241-supplementary.pdf
